# Supplementary material for: Differences in persistence between dogs and wolves in an unsolvable task in the absence of humans
Source: PeerJ. 2018 Nov 27;6:e5944. doi: 10.7717/peerj.5944 (PMC6266929; doi:10.7717/peerj.5944)
Supplement: Supplemental Information 3 — This is an archive of the R scripts (and R Studio workspaces) used for all the analyses in this paper. [file peerj-06-5944-s003.zip]

Archive with 329 entries (188 files):
- Analysis and R Code/
- Analysis and R Code/1. PCA/
- Analysis and R Code/1. PCA/.RData
- Analysis and R Code/1. PCA/.Rhistory
- Analysis and R Code/1. PCA/.Rproj.user/
- Analysis and R Code/1. PCA/.Rproj.user/6AF6A6F1/
- Analysis and R Code/1. PCA/.Rproj.user/6AF6A6F1/console06/
- Analysis and R Code/1. PCA/.Rproj.user/6AF6A6F1/console06/INDEX001
- Analysis and R Code/1. PCA/.Rproj.user/6AF6A6F1/ctx/
- Analysis and R Code/1. PCA/.Rproj.user/6AF6A6F1/explorer-cache/
- Analysis and R Code/1. PCA/.Rproj.user/6AF6A6F1/pcs/
- Analysis and R Code/1. PCA/.Rproj.user/6AF6A6F1/pcs/debug-breakpoints.pper
- Analysis and R Code/1. PCA/.Rproj.user/6AF6A6F1/pcs/files-pane.pper
- Analysis and R Code/1. PCA/.Rproj.user/6AF6A6F1/pcs/packages-pane.pper
- Analysis and R Code/1. PCA/.Rproj.user/6AF6A6F1/pcs/source-pane.pper
- Analysis and R Code/1. PCA/.Rproj.user/6AF6A6F1/pcs/windowlayoutstate.pper
- Analysis and R Code/1. PCA/.Rproj.user/6AF6A6F1/pcs/workbench-pane.pper
- Analysis and R Code/1. PCA/.Rproj.user/6AF6A6F1/persistent-state
- Analysis and R Code/1. PCA/.Rproj.user/6AF6A6F1/presentation/
- Analysis and R Code/1. PCA/.Rproj.user/6AF6A6F1/profiles-cache/
- Analysis and R Code/1. PCA/.Rproj.user/6AF6A6F1/rmd-outputs
- Analysis and R Code/1. PCA/.Rproj.user/6AF6A6F1/saved_source_markers
- Analysis and R Code/1. PCA/.Rproj.user/6AF6A6F1/sources/
- Analysis and R Code/1. PCA/.Rproj.user/6AF6A6F1/sources/per/
- Analysis and R Code/1. PCA/.Rproj.user/6AF6A6F1/sources/per/t/
- Analysis and R Code/1. PCA/.Rproj.user/6AF6A6F1/sources/per/t/F2151BD1
- Analysis and R Code/1. PCA/.Rproj.user/6AF6A6F1/sources/per/t/F2151BD1-contents
- Analysis and R Code/1. PCA/.Rproj.user/6AF6A6F1/sources/per/u/
- Analysis and R Code/1. PCA/.Rproj.user/6AF6A6F1/sources/prop/
- Analysis and R Code/1. PCA/.Rproj.user/6AF6A6F1/sources/prop/34362F5B
- Analysis and R Code/1. PCA/.Rproj.user/6AF6A6F1/sources/prop/833218B6
- Analysis and R Code/1. PCA/.Rproj.user/6AF6A6F1/sources/prop/83780016
- Analysis and R Code/1. PCA/.Rproj.user/6AF6A6F1/sources/prop/A9330F99
- Analysis and R Code/1. PCA/.Rproj.user/6AF6A6F1/sources/prop/DA5A6CA3
- Analysis and R Code/1. PCA/.Rproj.user/6AF6A6F1/sources/prop/E6969A01
- Analysis and R Code/1. PCA/.Rproj.user/6AF6A6F1/sources/prop/EDC50514
- Analysis and R Code/1. PCA/.Rproj.user/6AF6A6F1/sources/prop/INDEX
- Analysis and R Code/1. PCA/.Rproj.user/6AF6A6F1/viewer-cache/
- Analysis and R Code/1. PCA/.Rproj.user/6AF6A6F1/viewer_history/
- Analysis and R Code/1. PCA/.Rproj.user/shared/
- Analysis and R Code/1. PCA/.Rproj.user/shared/notebooks/
- Analysis and R Code/1. PCA/.Rproj.user/shared/notebooks/patch-chunk-names
- Analysis and R Code/1. PCA/.Rproj.user/shared/notebooks/paths
- Analysis and R Code/1. PCA/1. Ball PCA.R
- Analysis and R Code/1. PCA/2. Pipe PCA.R
- Analysis and R Code/1. PCA/asdf.xlsx
- Analysis and R Code/1. PCA/ball.csv
- Analysis and R Code/1. PCA/balloriginal.csv
- Analysis and R Code/1. PCA/PCA.Rproj
- Analysis and R Code/1. PCA/pipe.csv
- Analysis and R Code/1. PCA/pipeoriginal.csv
- Analysis and R Code/2. GAMLSS Models/
- Analysis and R Code/2. GAMLSS Models/1. Persistence and Likelihood/
- Analysis and R Code/2. GAMLSS Models/1. Persistence and Likelihood/.RData
- Analysis and R Code/2. GAMLSS Models/1. Persistence and Likelihood/.Rhistory
- Analysis and R Code/2. GAMLSS Models/1. Persistence and Likelihood/.Rproj.user/
- Analysis and R Code/2. GAMLSS Models/1. Persistence and Likelihood/.Rproj.user/6AF6A6F1/
- Analysis and R Code/2. GAMLSS Models/1. Persistence and Likelihood/.Rproj.user/6AF6A6F1/console06/
- Analysis and R Code/2. GAMLSS Models/1. Persistence and Likelihood/.Rproj.user/6AF6A6F1/console06/INDEX001
- Analysis and R Code/2. GAMLSS Models/1. Persistence and Likelihood/.Rproj.user/6AF6A6F1/ctx/
- Analysis and R Code/2. GAMLSS Models/1. Persistence and Likelihood/.Rproj.user/6AF6A6F1/explorer-cache/
- Analysis and R Code/2. GAMLSS Models/1. Persistence and Likelihood/.Rproj.user/6AF6A6F1/pcs/
- Analysis and R Code/2. GAMLSS Models/1. Persistence and Likelihood/.Rproj.user/6AF6A6F1/pcs/files-pane.pper
- Analysis and R Code/2. GAMLSS Models/1. Persistence and Likelihood/.Rproj.user/6AF6A6F1/pcs/source-pane.pper
- Analysis and R Code/2. GAMLSS Models/1. Persistence and Likelihood/.Rproj.user/6AF6A6F1/pcs/windowlayoutstate.pper
- Analysis and R Code/2. GAMLSS Models/1. Persistence and Likelihood/.Rproj.user/6AF6A6F1/pcs/workbench-pane.pper
- Analysis and R Code/2. GAMLSS Models/1. Persistence and Likelihood/.Rproj.user/6AF6A6F1/presentation/
- Analysis and R Code/2. GAMLSS Models/1. Persistence and Likelihood/.Rproj.user/6AF6A6F1/profiles-cache/
- Analysis and R Code/2. GAMLSS Models/1. Persistence and Likelihood/.Rproj.user/6AF6A6F1/rmd-outputs
- Analysis and R Code/2. GAMLSS Models/1. Persistence and Likelihood/.Rproj.user/6AF6A6F1/saved_source_markers
- Analysis and R Code/2. GAMLSS Models/1. Persistence and Likelihood/.Rproj.user/6AF6A6F1/sources/
- Analysis and R Code/2. GAMLSS Models/1. Persistence and Likelihood/.Rproj.user/6AF6A6F1/sources/per/
- Analysis and R Code/2. GAMLSS Models/1. Persistence and Likelihood/.Rproj.user/6AF6A6F1/sources/per/t/
- Analysis and R Code/2. GAMLSS Models/1. Persistence and Likelihood/.Rproj.user/6AF6A6F1/sources/per/t/337831FC
- Analysis and R Code/2. GAMLSS Models/1. Persistence and Likelihood/.Rproj.user/6AF6A6F1/sources/per/t/337831FC-contents
- Analysis and R Code/2. GAMLSS Models/1. Persistence and Likelihood/.Rproj.user/6AF6A6F1/sources/per/u/
- Analysis and R Code/2. GAMLSS Models/1. Persistence and Likelihood/.Rproj.user/6AF6A6F1/sources/prop/
- Analysis and R Code/2. GAMLSS Models/1. Persistence and Likelihood/.Rproj.user/6AF6A6F1/sources/prop/1401FFC3
- Analysis and R Code/2. GAMLSS Models/1. Persistence and Likelihood/.Rproj.user/6AF6A6F1/sources/prop/29C293A8
- Analysis and R Code/2. GAMLSS Models/1. Persistence and Likelihood/.Rproj.user/6AF6A6F1/sources/prop/4485D0FF
- Analysis and R Code/2. GAMLSS Models/1. Persistence and Likelihood/.Rproj.user/6AF6A6F1/sources/prop/5459E1AD
- Analysis and R Code/2. GAMLSS Models/1. Persistence and Likelihood/.Rproj.user/6AF6A6F1/sources/prop/7E0DC58
- Analysis and R Code/2. GAMLSS Models/1. Persistence and Likelihood/.Rproj.user/6AF6A6F1/sources/prop/843DEB67
- Analysis and R Code/2. GAMLSS Models/1. Persistence and Likelihood/.Rproj.user/6AF6A6F1/sources/prop/B0435961
- Analysis and R Code/2. GAMLSS Models/1. Persistence and Likelihood/.Rproj.user/6AF6A6F1/sources/prop/B78C6222
- Analysis and R Code/2. GAMLSS Models/1. Persistence and Likelihood/.Rproj.user/6AF6A6F1/sources/prop/INDEX
- Analysis and R Code/2. GAMLSS Models/1. Persistence and Likelihood/.Rproj.user/6AF6A6F1/viewer-cache/
- Analysis and R Code/2. GAMLSS Models/1. Persistence and Likelihood/.Rproj.user/shared/
- Analysis and R Code/2. GAMLSS Models/1. Persistence and Likelihood/.Rproj.user/shared/notebooks/
- Analysis and R Code/2. GAMLSS Models/1. Persistence and Likelihood/.Rproj.user/shared/notebooks/patch-chunk-names
- Analysis and R Code/2. GAMLSS Models/1. Persistence and Likelihood/.Rproj.user/shared/notebooks/paths
- Analysis and R Code/2. GAMLSS Models/1. Persistence and Likelihood/asdf.csv
- Analysis and R Code/2. GAMLSS Models/1. Persistence and Likelihood/Manipulation Likelihood.R
- Analysis and R Code/2. GAMLSS Models/1. Persistence and Likelihood/Models Including Outliers/
- Analysis and R Code/2. GAMLSS Models/1. Persistence and Likelihood/Models Including Outliers/.RData
- Analysis and R Code/2. GAMLSS Models/1. Persistence and Likelihood/Models Including Outliers/.Rhistory
- Analysis and R Code/2. GAMLSS Models/1. Persistence and Likelihood/Models Including Outliers/.Rproj.user/
- Analysis and R Code/2. GAMLSS Models/1. Persistence and Likelihood/Models Including Outliers/.Rproj.user/6AF6A6F1/
- Analysis and R Code/2. GAMLSS Models/1. Persistence and Likelihood/Models Including Outliers/.Rproj.user/6AF6A6F1/console06/
- Analysis and R Code/2. GAMLSS Models/1. Persistence and Likelihood/Models Including Outliers/.Rproj.user/6AF6A6F1/console06/INDEX001
- Analysis and R Code/2. GAMLSS Models/1. Persistence and Likelihood/Models Including Outliers/.Rproj.user/6AF6A6F1/ctx/
- Analysis and R Code/2. GAMLSS Models/1. Persistence and Likelihood/Models Including Outliers/.Rproj.user/6AF6A6F1/explorer-cache/
- Analysis and R Code/2. GAMLSS Models/1. Persistence and Likelihood/Models Including Outliers/.Rproj.user/6AF6A6F1/pcs/
- Analysis and R Code/2. GAMLSS Models/1. Persistence and Likelihood/Models Including Outliers/.Rproj.user/6AF6A6F1/pcs/files-pane.pper
- Analysis and R Code/2. GAMLSS Models/1. Persistence and Likelihood/Models Including Outliers/.Rproj.user/6AF6A6F1/pcs/source-pane.pper
- Analysis and R Code/2. GAMLSS Models/1. Persistence and Likelihood/Models Including Outliers/.Rproj.user/6AF6A6F1/pcs/windowlayoutstate.pper
- Analysis and R Code/2. GAMLSS Models/1. Persistence and Likelihood/Models Including Outliers/.Rproj.user/6AF6A6F1/pcs/workbench-pane.pper
- Analysis and R Code/2. GAMLSS Models/1. Persistence and Likelihood/Models Including Outliers/.Rproj.user/6AF6A6F1/presentation/
- Analysis and R Code/2. GAMLSS Models/1. Persistence and Likelihood/Models Including Outliers/.Rproj.user/6AF6A6F1/profiles-cache/
- Analysis and R Code/2. GAMLSS Models/1. Persistence and Likelihood/Models Including Outliers/.Rproj.user/6AF6A6F1/rmd-outputs
- Analysis and R Code/2. GAMLSS Models/1. Persistence and Likelihood/Models Including Outliers/.Rproj.user/6AF6A6F1/saved_source_markers
- Analysis and R Code/2. GAMLSS Models/1. Persistence and Likelihood/Models Including Outliers/.Rproj.user/6AF6A6F1/sources/
- Analysis and R Code/2. GAMLSS Models/1. Persistence and Likelihood/Models Including Outliers/.Rproj.user/6AF6A6F1/sources/per/
- Analysis and R Code/2. GAMLSS Models/1. Persistence and Likelihood/Models Including Outliers/.Rproj.user/6AF6A6F1/sources/per/t/
- Analysis and R Code/2. GAMLSS Models/1. Persistence and Likelihood/Models Including Outliers/.Rproj.user/6AF6A6F1/sources/per/t/8565DC73
- Analysis and R Code/2. GAMLSS Models/1. Persistence and Likelihood/Models Including Outliers/.Rproj.user/6AF6A6F1/sources/per/t/8565DC73-contents
- Analysis and R Code/2. GAMLSS Models/1. Persistence and Likelihood/Models Including Outliers/.Rproj.user/6AF6A6F1/sources/per/u/
- Analysis and R Code/2. GAMLSS Models/1. Persistence and Likelihood/Models Including Outliers/.Rproj.user/6AF6A6F1/sources/prop/
- Analysis and R Code/2. GAMLSS Models/1. Persistence and Likelihood/Models Including Outliers/.Rproj.user/6AF6A6F1/sources/prop/13F72F0D
- Analysis and R Code/2. GAMLSS Models/1. Persistence and Likelihood/Models Including Outliers/.Rproj.user/6AF6A6F1/sources/prop/E1EC6792
- Analysis and R Code/2. GAMLSS Models/1. Persistence and Likelihood/Models Including Outliers/.Rproj.user/6AF6A6F1/sources/prop/INDEX
- Analysis and R Code/2. GAMLSS Models/1. Persistence and Likelihood/Models Including Outliers/.Rproj.user/6AF6A6F1/viewer-cache/
- Analysis and R Code/2. GAMLSS Models/1. Persistence and Likelihood/Models Including Outliers/.Rproj.user/shared/
- Analysis and R Code/2. GAMLSS Models/1. Persistence and Likelihood/Models Including Outliers/.Rproj.user/shared/notebooks/
- Analysis and R Code/2. GAMLSS Models/1. Persistence and Likelihood/Models Including Outliers/.Rproj.user/shared/notebooks/patch-chunk-names
- Analysis and R Code/2. GAMLSS Models/1. Persistence and Likelihood/Models Including Outliers/asdf.csv
- Analysis and R Code/2. GAMLSS Models/1. Persistence and Likelihood/Models Including Outliers/Persistence Analysis including outliers.Rproj
- Analysis and R Code/2. GAMLSS Models/1. Persistence and Likelihood/Models Including Outliers/Persistence Script including outliers.R
- Analysis and R Code/2. GAMLSS Models/1. Persistence and Likelihood/Persistence Analysis.Rproj
- Analysis and R Code/2. GAMLSS Models/1. Persistence and Likelihood/Persistence Script.R
- Analysis and R Code/2. GAMLSS Models/1. Persistence and Likelihood/Plots - Persistence vs Object.R
- Analysis and R Code/2. GAMLSS Models/2. Contact Latency/
- Analysis and R Code/2. GAMLSS Models/2. Contact Latency/Dogs/
- Analysis and R Code/2. GAMLSS Models/2. Contact Latency/Dogs/.RData
- Analysis and R Code/2. GAMLSS Models/2. Contact Latency/Dogs/.Rhistory
- Analysis and R Code/2. GAMLSS Models/2. Contact Latency/Dogs/.Rproj.user/
- Analysis and R Code/2. GAMLSS Models/2. Contact Latency/Dogs/.Rproj.user/6AF6A6F1/
- Analysis and R Code/2. GAMLSS Models/2. Contact Latency/Dogs/.Rproj.user/6AF6A6F1/console06/
- Analysis and R Code/2. GAMLSS Models/2. Contact Latency/Dogs/.Rproj.user/6AF6A6F1/console06/INDEX001
- Analysis and R Code/2. GAMLSS Models/2. Contact Latency/Dogs/.Rproj.user/6AF6A6F1/ctx/
- Analysis and R Code/2. GAMLSS Models/2. Contact Latency/Dogs/.Rproj.user/6AF6A6F1/explorer-cache/
- Analysis and R Code/2. GAMLSS Models/2. Contact Latency/Dogs/.Rproj.user/6AF6A6F1/pcs/
- Analysis and R Code/2. GAMLSS Models/2. Contact Latency/Dogs/.Rproj.user/6AF6A6F1/pcs/files-pane.pper
- Analysis and R Code/2. GAMLSS Models/2. Contact Latency/Dogs/.Rproj.user/6AF6A6F1/pcs/source-pane.pper
- Analysis and R Code/2. GAMLSS Models/2. Contact Latency/Dogs/.Rproj.user/6AF6A6F1/pcs/windowlayoutstate.pper
- Analysis and R Code/2. GAMLSS Models/2. Contact Latency/Dogs/.Rproj.user/6AF6A6F1/pcs/workbench-pane.pper
- Analysis and R Code/2. GAMLSS Models/2. Contact Latency/Dogs/.Rproj.user/6AF6A6F1/presentation/
- Analysis and R Code/2. GAMLSS Models/2. Contact Latency/Dogs/.Rproj.user/6AF6A6F1/profiles-cache/
- Analysis and R Code/2. GAMLSS Models/2. Contact Latency/Dogs/.Rproj.user/6AF6A6F1/rmd-outputs
- Analysis and R Code/2. GAMLSS Models/2. Contact Latency/Dogs/.Rproj.user/6AF6A6F1/saved_source_markers
- Analysis and R Code/2. GAMLSS Models/2. Contact Latency/Dogs/.Rproj.user/6AF6A6F1/sources/
- Analysis and R Code/2. GAMLSS Models/2. Contact Latency/Dogs/.Rproj.user/6AF6A6F1/sources/per/
- Analysis and R Code/2. GAMLSS Models/2. Contact Latency/Dogs/.Rproj.user/6AF6A6F1/sources/per/t/
- Analysis and R Code/2. GAMLSS Models/2. Contact Latency/Dogs/.Rproj.user/6AF6A6F1/sources/per/t/6D5E4B3
- Analysis and R Code/2. GAMLSS Models/2. Contact Latency/Dogs/.Rproj.user/6AF6A6F1/sources/per/t/6D5E4B3-contents
- Analysis and R Code/2. GAMLSS Models/2. Contact Latency/Dogs/.Rproj.user/6AF6A6F1/sources/per/u/
- Analysis and R Code/2. GAMLSS Models/2. Contact Latency/Dogs/.Rproj.user/6AF6A6F1/sources/prop/
- Analysis and R Code/2. GAMLSS Models/2. Contact Latency/Dogs/.Rproj.user/6AF6A6F1/sources/prop/16308E38
- Analysis and R Code/2. GAMLSS Models/2. Contact Latency/Dogs/.Rproj.user/6AF6A6F1/sources/prop/3A35C362
- Analysis and R Code/2. GAMLSS Models/2. Contact Latency/Dogs/.Rproj.user/6AF6A6F1/sources/prop/984EF46C
- Analysis and R Code/2. GAMLSS Models/2. Contact Latency/Dogs/.Rproj.user/6AF6A6F1/sources/prop/F33B2493
- Analysis and R Code/2. GAMLSS Models/2. Contact Latency/Dogs/.Rproj.user/6AF6A6F1/sources/prop/INDEX
- Analysis and R Code/2. GAMLSS Models/2. Contact Latency/Dogs/.Rproj.user/6AF6A6F1/viewer-cache/
- Analysis and R Code/2. GAMLSS Models/2. Contact Latency/Dogs/.Rproj.user/shared/
- Analysis and R Code/2. GAMLSS Models/2. Contact Latency/Dogs/.Rproj.user/shared/notebooks/
- Analysis and R Code/2. GAMLSS Models/2. Contact Latency/Dogs/.Rproj.user/shared/notebooks/patch-chunk-names
- Analysis and R Code/2. GAMLSS Models/2. Contact Latency/Dogs/.Rproj.user/shared/notebooks/paths
- Analysis and R Code/2. GAMLSS Models/2. Contact Latency/Dogs/Contact Latency - Dogs.R
- Analysis and R Code/2. GAMLSS Models/2. Contact Latency/Dogs/Contact Latency.Rproj
- Analysis and R Code/2. GAMLSS Models/2. Contact Latency/Dogs/dogs.csv
- Analysis and R Code/2. GAMLSS Models/2. Contact Latency/Wolves/
- Analysis and R Code/2. GAMLSS Models/2. Contact Latency/Wolves/.RData
- Analysis and R Code/2. GAMLSS Models/2. Contact Latency/Wolves/.Rhistory
- Analysis and R Code/2. GAMLSS Models/2. Contact Latency/Wolves/.Rproj.user/
- Analysis and R Code/2. GAMLSS Models/2. Contact Latency/Wolves/.Rproj.user/6AF6A6F1/
- Analysis and R Code/2. GAMLSS Models/2. Contact Latency/Wolves/.Rproj.user/6AF6A6F1/console06/
- Analysis and R Code/2. GAMLSS Models/2. Contact Latency/Wolves/.Rproj.user/6AF6A6F1/console06/INDEX001
- Analysis and R Code/2. GAMLSS Models/2. Contact Latency/Wolves/.Rproj.user/6AF6A6F1/ctx/
- Analysis and R Code/2. GAMLSS Models/2. Contact Latency/Wolves/.Rproj.user/6AF6A6F1/explorer-cache/
- Analysis and R Code/2. GAMLSS Models/2. Contact Latency/Wolves/.Rproj.user/6AF6A6F1/pcs/
- Analysis and R Code/2. GAMLSS Models/2. Contact Latency/Wolves/.Rproj.user/6AF6A6F1/pcs/files-pane.pper
- Analysis and R Code/2. GAMLSS Models/2. Contact Latency/Wolves/.Rproj.user/6AF6A6F1/pcs/source-pane.pper
- Analysis and R Code/2. GAMLSS Models/2. Contact Latency/Wolves/.Rproj.user/6AF6A6F1/pcs/windowlayoutstate.pper
- Analysis and R Code/2. GAMLSS Models/2. Contact Latency/Wolves/.Rproj.user/6AF6A6F1/pcs/workbench-pane.pper
- Analysis and R Code/2. GAMLSS Models/2. Contact Latency/Wolves/.Rproj.user/6AF6A6F1/presentation/
- Analysis and R Code/2. GAMLSS Models/2. Contact Latency/Wolves/.Rproj.user/6AF6A6F1/profiles-cache/
- Analysis and R Code/2. GAMLSS Models/2. Contact Latency/Wolves/.Rproj.user/6AF6A6F1/rmd-outputs
- Analysis and R Code/2. GAMLSS Models/2. Contact Latency/Wolves/.Rproj.user/6AF6A6F1/saved_source_markers
- Analysis and R Code/2. GAMLSS Models/2. Contact Latency/Wolves/.Rproj.user/6AF6A6F1/sources/
- Analysis and R Code/2. GAMLSS Models/2. Contact Latency/Wolves/.Rproj.user/6AF6A6F1/sources/per/
- Analysis and R Code/2. GAMLSS Models/2. Contact Latency/Wolves/.Rproj.user/6AF6A6F1/sources/per/t/
- Analysis and R Code/2. GAMLSS Models/2. Contact Latency/Wolves/.Rproj.user/6AF6A6F1/sources/per/t/8CFF8C08
- Analysis and R Code/2. GAMLSS Models/2. Contact Latency/Wolves/.Rproj.user/6AF6A6F1/sources/per/t/8CFF8C08-contents
- Analysis and R Code/2. GAMLSS Models/2. Contact Latency/Wolves/.Rproj.user/6AF6A6F1/sources/per/u/
- Analysis and R Code/2. GAMLSS Models/2. Contact Latency/Wolves/.Rproj.user/6AF6A6F1/sources/prop/
- Analysis and R Code/2. GAMLSS Models/2. Contact Latency/Wolves/.Rproj.user/6AF6A6F1/sources/prop/4CB6DC3B
- Analysis and R Code/2. GAMLSS Models/2. Contact Latency/Wolves/.Rproj.user/6AF6A6F1/sources/prop/86A1E205
- Analysis and R Code/2. GAMLSS Models/2. Contact Latency/Wolves/.Rproj.user/6AF6A6F1/sources/prop/INDEX
- Analysis and R Code/2. GAMLSS Models/2. Contact Latency/Wolves/.Rproj.user/6AF6A6F1/viewer-cache/
- Analysis and R Code/2. GAMLSS Models/2. Contact Latency/Wolves/.Rproj.user/shared/
- Analysis and R Code/2. GAMLSS Models/2. Contact Latency/Wolves/.Rproj.user/shared/notebooks/
- Analysis and R Code/2. GAMLSS Models/2. Contact Latency/Wolves/.Rproj.user/shared/notebooks/patch-chunk-names
- Analysis and R Code/2. GAMLSS Models/2. Contact Latency/Wolves/.Rproj.user/shared/notebooks/paths
- Analysis and R Code/2. GAMLSS Models/2. Contact Latency/Wolves/Contact Latency - Wolves.R
- Analysis and R Code/2. GAMLSS Models/2. Contact Latency/Wolves/wolves.csv
- Analysis and R Code/2. GAMLSS Models/2. Contact Latency/Wolves/Wolves.Rproj
- Analysis and R Code/2. GAMLSS Models/3. Motor Diversity/
- Analysis and R Code/2. GAMLSS Models/3. Motor Diversity/Dogs/
- Analysis and R Code/2. GAMLSS Models/3. Motor Diversity/Dogs/.RData
- Analysis and R Code/2. GAMLSS Models/3. Motor Diversity/Dogs/.Rhistory
- Analysis and R Code/2. GAMLSS Models/3. Motor Diversity/Dogs/.Rproj.user/
- Analysis and R Code/2. GAMLSS Models/3. Motor Diversity/Dogs/.Rproj.user/6AF6A6F1/
- Analysis and R Code/2. GAMLSS Models/3. Motor Diversity/Dogs/.Rproj.user/6AF6A6F1/console06/
- Analysis and R Code/2. GAMLSS Models/3. Motor Diversity/Dogs/.Rproj.user/6AF6A6F1/console06/INDEX001
- Analysis and R Code/2. GAMLSS Models/3. Motor Diversity/Dogs/.Rproj.user/6AF6A6F1/ctx/
- Analysis and R Code/2. GAMLSS Models/3. Motor Diversity/Dogs/.Rproj.user/6AF6A6F1/explorer-cache/
- Analysis and R Code/2. GAMLSS Models/3. Motor Diversity/Dogs/.Rproj.user/6AF6A6F1/pcs/
- Analysis and R Code/2. GAMLSS Models/3. Motor Diversity/Dogs/.Rproj.user/6AF6A6F1/pcs/files-pane.pper
- Analysis and R Code/2. GAMLSS Models/3. Motor Diversity/Dogs/.Rproj.user/6AF6A6F1/pcs/source-pane.pper
- Analysis and R Code/2. GAMLSS Models/3. Motor Diversity/Dogs/.Rproj.user/6AF6A6F1/pcs/windowlayoutstate.pper
- Analysis and R Code/2. GAMLSS Models/3. Motor Diversity/Dogs/.Rproj.user/6AF6A6F1/pcs/workbench-pane.pper
- Analysis and R Code/2. GAMLSS Models/3. Motor Diversity/Dogs/.Rproj.user/6AF6A6F1/presentation/
- Analysis and R Code/2. GAMLSS Models/3. Motor Diversity/Dogs/.Rproj.user/6AF6A6F1/profiles-cache/
- Analysis and R Code/2. GAMLSS Models/3. Motor Diversity/Dogs/.Rproj.user/6AF6A6F1/rmd-outputs
- Analysis and R Code/2. GAMLSS Models/3. Motor Diversity/Dogs/.Rproj.user/6AF6A6F1/saved_source_markers
- Analysis and R Code/2. GAMLSS Models/3. Motor Diversity/Dogs/.Rproj.user/6AF6A6F1/sources/
- Analysis and R Code/2. GAMLSS Models/3. Motor Diversity/Dogs/.Rproj.user/6AF6A6F1/sources/per/
- Analysis and R Code/2. GAMLSS Models/3. Motor Diversity/Dogs/.Rproj.user/6AF6A6F1/sources/per/t/
- Analysis and R Code/2. GAMLSS Models/3. Motor Diversity/Dogs/.Rproj.user/6AF6A6F1/sources/per/t/80B9CE36
- Analysis and R Code/2. GAMLSS Models/3. Motor Diversity/Dogs/.Rproj.user/6AF6A6F1/sources/per/t/80B9CE36-contents
- Analysis and R Code/2. GAMLSS Models/3. Motor Diversity/Dogs/.Rproj.user/6AF6A6F1/sources/per/t/C6218F34
- Analysis and R Code/2. GAMLSS Models/3. Motor Diversity/Dogs/.Rproj.user/6AF6A6F1/sources/per/t/C6218F34-contents
- Analysis and R Code/2. GAMLSS Models/3. Motor Diversity/Dogs/.Rproj.user/6AF6A6F1/sources/per/u/
- Analysis and R Code/2. GAMLSS Models/3. Motor Diversity/Dogs/.Rproj.user/6AF6A6F1/sources/prop/
- Analysis and R Code/2. GAMLSS Models/3. Motor Diversity/Dogs/.Rproj.user/6AF6A6F1/sources/prop/545D00D8
- Analysis and R Code/2. GAMLSS Models/3. Motor Diversity/Dogs/.Rproj.user/6AF6A6F1/sources/prop/D2E67FDB
- Analysis and R Code/2. GAMLSS Models/3. Motor Diversity/Dogs/.Rproj.user/6AF6A6F1/sources/prop/INDEX
- Analysis and R Code/2. GAMLSS Models/3. Motor Diversity/Dogs/.Rproj.user/6AF6A6F1/viewer-cache/
- Analysis and R Code/2. GAMLSS Models/3. Motor Diversity/Dogs/.Rproj.user/shared/
- Analysis and R Code/2. GAMLSS Models/3. Motor Diversity/Dogs/.Rproj.user/shared/notebooks/
- Analysis and R Code/2. GAMLSS Models/3. Motor Diversity/Dogs/.Rproj.user/shared/notebooks/patch-chunk-names
- Analysis and R Code/2. GAMLSS Models/3. Motor Diversity/Dogs/dogs.csv
- Analysis and R Code/2. GAMLSS Models/3. Motor Diversity/Dogs/Dogs.Rproj
- Analysis and R Code/2. GAMLSS Models/3. Motor Diversity/Dogs/Motor Diversity - Dogs.R
- Analysis and R Code/2. GAMLSS Models/3. Motor Diversity/Wolves/
- Analysis and R Code/2. GAMLSS Models/3. Motor Diversity/Wolves/.RData
- Analysis and R Code/2. GAMLSS Models/3. Motor Diversity/Wolves/.Rhistory
- Analysis and R Code/2. GAMLSS Models/3. Motor Diversity/Wolves/.Rproj.user/
- Analysis and R Code/2. GAMLSS Models/3. Motor Diversity/Wolves/.Rproj.user/6AF6A6F1/
- Analysis and R Code/2. GAMLSS Models/3. Motor Diversity/Wolves/.Rproj.user/6AF6A6F1/console06/
- Analysis and R Code/2. GAMLSS Models/3. Motor Diversity/Wolves/.Rproj.user/6AF6A6F1/console06/INDEX001
- Analysis and R Code/2. GAMLSS Models/3. Motor Diversity/Wolves/.Rproj.user/6AF6A6F1/ctx/
- Analysis and R Code/2. GAMLSS Models/3. Motor Diversity/Wolves/.Rproj.user/6AF6A6F1/explorer-cache/
- Analysis and R Code/2. GAMLSS Models/3. Motor Diversity/Wolves/.Rproj.user/6AF6A6F1/pcs/
- Analysis and R Code/2. GAMLSS Models/3. Motor Diversity/Wolves/.Rproj.user/6AF6A6F1/pcs/debug-breakpoints.pper
- Analysis and R Code/2. GAMLSS Models/3. Motor Diversity/Wolves/.Rproj.user/6AF6A6F1/pcs/files-pane.pper
- Analysis and R Code/2. GAMLSS Models/3. Motor Diversity/Wolves/.Rproj.user/6AF6A6F1/pcs/source-pane.pper
- Analysis and R Code/2. GAMLSS Models/3. Motor Diversity/Wolves/.Rproj.user/6AF6A6F1/pcs/windowlayoutstate.pper
- Analysis and R Code/2. GAMLSS Models/3. Motor Diversity/Wolves/.Rproj.user/6AF6A6F1/pcs/workbench-pane.pper
- Analysis and R Code/2. GAMLSS Models/3. Motor Diversity/Wolves/.Rproj.user/6AF6A6F1/presentation/
- Analysis and R Code/2. GAMLSS Models/3. Motor Diversity/Wolves/.Rproj.user/6AF6A6F1/profiles-cache/
- Analysis and R Code/2. GAMLSS Models/3. Motor Diversity/Wolves/.Rproj.user/6AF6A6F1/rmd-outputs
- Analysis and R Code/2. GAMLSS Models/3. Motor Diversity/Wolves/.Rproj.user/6AF6A6F1/saved_source_markers
- Analysis and R Code/2. GAMLSS Models/3. Motor Diversity/Wolves/.Rproj.user/6AF6A6F1/sources/
- Analysis and R Code/2. GAMLSS Models/3. Motor Diversity/Wolves/.Rproj.user/6AF6A6F1/sources/per/
- Analysis and R Code/2. GAMLSS Models/3. Motor Diversity/Wolves/.Rproj.user/6AF6A6F1/sources/per/t/
- Analysis and R Code/2. GAMLSS Models/3. Motor Diversity/Wolves/.Rproj.user/6AF6A6F1/sources/per/t/AC6CE3ED
- Analysis and R Code/2. GAMLSS Models/3. Motor Diversity/Wolves/.Rproj.user/6AF6A6F1/sources/per/t/AC6CE3ED-contents
- Analysis and R Code/2. GAMLSS Models/3. Motor Diversity/Wolves/.Rproj.user/6AF6A6F1/sources/per/u/
- Analysis and R Code/2. GAMLSS Models/3. Motor Diversity/Wolves/.Rproj.user/6AF6A6F1/sources/prop/
- Analysis and R Code/2. GAMLSS Models/3. Motor Diversity/Wolves/.Rproj.user/6AF6A6F1/sources/prop/10085AC5
- Analysis and R Code/2. GAMLSS Models/3. Motor Diversity/Wolves/.Rproj.user/6AF6A6F1/sources/prop/34099D5B
- Analysis and R Code/2. GAMLSS Models/3. Motor Diversity/Wolves/.Rproj.user/6AF6A6F1/sources/prop/DB9ACC91
- Analysis and R Code/2. GAMLSS Models/3. Motor Diversity/Wolves/.Rproj.user/6AF6A6F1/sources/prop/INDEX
- Analysis and R Code/2. GAMLSS Models/3. Motor Diversity/Wolves/.Rproj.user/6AF6A6F1/viewer-cache/
- Analysis and R Code/2. GAMLSS Models/3. Motor Diversity/Wolves/.Rproj.user/shared/
- Analysis and R Code/2. GAMLSS Models/3. Motor Diversity/Wolves/.Rproj.user/shared/notebooks/
- Analysis and R Code/2. GAMLSS Models/3. Motor Diversity/Wolves/.Rproj.user/shared/notebooks/patch-chunk-names
- Analysis and R Code/2. GAMLSS Models/3. Motor Diversity/Wolves/.Rproj.user/shared/notebooks/paths
- Analysis and R Code/2. GAMLSS Models/3. Motor Diversity/Wolves/Motor Diveristy - Wolves.R
- Analysis and R Code/2. GAMLSS Models/3. Motor Diversity/Wolves/wolves.csv
- Analysis and R Code/2. GAMLSS Models/3. Motor Diversity/Wolves/Wolves.Rproj
- Analysis and R Code/2. GAMLSS Models/4. Consistency/
- Analysis and R Code/2. GAMLSS Models/4. Consistency/.RData
- Analysis and R Code/2. GAMLSS Models/4. Consistency/.Rhistory
- Analysis and R Code/2. GAMLSS Models/4. Consistency/.Rproj.user/
- Analysis and R Code/2. GAMLSS Models/4. Consistency/.Rproj.user/6AF6A6F1/
- Analysis and R Code/2. GAMLSS Models/4. Consistency/.Rproj.user/6AF6A6F1/console06/
- Analysis and R Code/2. GAMLSS Models/4. Consistency/.Rproj.user/6AF6A6F1/console06/INDEX001
- Analysis and R Code/2. GAMLSS Models/4. Consistency/.Rproj.user/6AF6A6F1/ctx/
- Analysis and R Code/2. GAMLSS Models/4. Consistency/.Rproj.user/6AF6A6F1/explorer-cache/
- Analysis and R Code/2. GAMLSS Models/4. Consistency/.Rproj.user/6AF6A6F1/pcs/
- Analysis and R Code/2. GAMLSS Models/4. Consistency/.Rproj.user/6AF6A6F1/pcs/files-pane.pper
- Analysis and R Code/2. GAMLSS Models/4. Consistency/.Rproj.user/6AF6A6F1/pcs/source-pane.pper
- Analysis and R Code/2. GAMLSS Models/4. Consistency/.Rproj.user/6AF6A6F1/pcs/windowlayoutstate.pper
- Analysis and R Code/2. GAMLSS Models/4. Consistency/.Rproj.user/6AF6A6F1/pcs/workbench-pane.pper
- Analysis and R Code/2. GAMLSS Models/4. Consistency/.Rproj.user/6AF6A6F1/presentation/
- Analysis and R Code/2. GAMLSS Models/4. Consistency/.Rproj.user/6AF6A6F1/profiles-cache/
- Analysis and R Code/2. GAMLSS Models/4. Consistency/.Rproj.user/6AF6A6F1/rmd-outputs
- Analysis and R Code/2. GAMLSS Models/4. Consistency/.Rproj.user/6AF6A6F1/saved_source_markers
[truncated: 29 more entries]
