# Supplementary material for: Differences in persistence between dogs and wolves in an unsolvable task in the absence of humans
Source: PeerJ. 2018 Nov 27;6:e5944. doi: 10.7717/peerj.5944 (PMC6266929; doi:10.7717/peerj.5944)
Supplement: Supplemental Information 3 — This is an archive of the R scripts (and R Studio workspaces) used for all the analyses in this paper. [file peerj-06-5944-s003.zip › Analysis and R Code/1. PCA/ball.csv]

Approach.Posture	Manipulated	Contact.Latency	Persistence	Motor.Diversity
Confident	Yes	0.8	17.2	2
Insecure	No	1.4	0	0
Confident	Yes	0.8	3.4	2
Insecure	Yes	1.2	2.4	1
Insecure	Yes	1	12.6	3
Confident	No	NA	0	0
Confident	Yes	0.6	160	4
Confident	No	2	0	0
Confident	Yes	1	2.8	1
Confident	Yes	0.8	4	3
Confident	Yes	0.6	349.8	5
Confident	Yes	0.8	11	3
Confident	Yes	0.6	16.2	3
Confident	Yes	1.2	0.8	1
Confident	Yes	0.8	5.8	3
Confident	Yes	1.2	3.8	1
Confident	Yes	1	4.6	1
Confident	Yes	0.8	1032.6	8
Insecure	Yes	0.4	484	10
Confident	Yes	1.4	572.2	6
Confident	Yes	0.8	63	6
Confident	Yes	1.2	783.4	7
Insecure	Yes	1.2	14.6	4
Confident	Yes	1.6	143.6	7
Confident	Yes	0.6	470	7
Confident	Yes	1.8	194	6
Confident	Yes	1	164.6	6
Confident	Yes	2	94.8	7
