# Supplementary material for: Differences in persistence between dogs and wolves in an unsolvable task in the absence of humans
Source: PeerJ. 2018 Nov 27;6:e5944. doi: 10.7717/peerj.5944 (PMC6266929; doi:10.7717/peerj.5944)
Supplement: Supplemental Information 3 — This is an archive of the R scripts (and R Studio workspaces) used for all the analyses in this paper. [file peerj-06-5944-s003.zip › Analysis and R Code/1. PCA/balloriginal.csv]

Individual	Species	Manipulated	Approach.Posture	Contact.Latency	Persistence	Motor.Diversity
Asali	Dog	Yes	Confident	0.8	17.2	2
Banzai	Dog	No	Unsure	1.4	0	0
Binti	Dog	Yes	Confident	0.8	3.4	2
Bora	Dog	Yes	Unsure	1.2	2.4	1
Enzi	Dog	Yes	Unsure	1	12.6	3
Gombo	Dog	No	Confident	NA	0	0
Hiari	Dog	Yes	Confident	0.6	160	4
Imara	Dog	No	Confident	2	0	0
Layla	Dog	Yes	Confident	1	2.8	1
Maisha	Dog	Yes	Confident	0.8	4	3
Meru	Dog	Yes	Confident	0.6	349.8	5
Nia	Dog	Yes	Confident	0.8	11	3
Nuru	Dog	Yes	Confident	0.6	16.2	3
Panya	Dog	Yes	Confident	1.2	0.8	1
Pepeo	Dog	Yes	Confident	0.8	5.8	3
Sahibu	Dog	Yes	Confident	1.2	3.8	1
Zuri	Dog	Yes	Confident	1	4.6	1
Amarok	Wolf	Yes	Confident	0.8	1032.6	8
Aragorn	Wolf	Yes	Unsure	0.4	484	10
Chitto	Wolf	Yes	Confident	1.4	572.2	6
Geronimo	Wolf	Yes	Confident	0.8	63	6
Kaspar	Wolf	Yes	Confident	1.2	783.4	7
Kenai	Wolf	Yes	Unsure	1.2	14.6	4
Nanuk	Wolf	Yes	Confident	1.6	143.6	7
Shima	Wolf	Yes	Confident	0.6	470	7
Tala	Wolf	Yes	Confident	1.8	194	6
Wamblee	Wolf	Yes	Confident	1	164.6	6
Yukon	Wolf	Yes	Confident	2	94.8	7
