# Supplementary material for: Differences in persistence between dogs and wolves in an unsolvable task in the absence of humans
Source: PeerJ. 2018 Nov 27;6:e5944. doi: 10.7717/peerj.5944 (PMC6266929; doi:10.7717/peerj.5944)
Supplement: Supplemental Information 3 — This is an archive of the R scripts (and R Studio workspaces) used for all the analyses in this paper. [file peerj-06-5944-s003.zip › Analysis and R Code/1. PCA/pipe.csv]

Manipulated	Approach.Posture	Contact.Latency	Persistence	Motor.Diversity
No	Confident	0.8	0	0
No	Unsure	1	0	0
Yes	Confident	0.6	190.4	5
No	Confident	1.6	0	0
No	Confident	1.4	0	0
Yes	Confident	0.8	694	8
Yes	Confident	2.4	2.6	3
Yes	Confident	1	1.6	0
Yes	Confident	0.6	17.6	5
Yes	Confident	0.8	1314.2	9
Yes	Confident	1.2	6.8	4
Yes	Confident	1	5.4	3
Yes	Confident	0.8	11.8	2
Yes	Confident	1.8	2.6	2
No	Confident	1.2	0	0
Yes	Confident	0.2	1025	7
Yes	Confident	0.6	97.4	4
Yes	Confident	0.8	453.4	6
Yes	Confident	1	62.4	6
Yes	Confident	1	1045.6	10
Yes	Confident	3.2	1.2	1
Yes	Confident	1.6	0.6	1
Yes	Confident	1	415.2	9
Yes	Confident	1	42.4	6
Yes	Confident	2.8	2.8	2
Yes	Confident	1	21.8	2
Yes	Confident	1.6	6.2	3
