# Supplementary material for: Differences in persistence between dogs and wolves in an unsolvable task in the absence of humans
Source: PeerJ. 2018 Nov 27;6:e5944. doi: 10.7717/peerj.5944 (PMC6266929; doi:10.7717/peerj.5944)
Supplement: Supplemental Information 3 — This is an archive of the R scripts (and R Studio workspaces) used for all the analyses in this paper. [file peerj-06-5944-s003.zip › Analysis and R Code/1. PCA/pipeoriginal.csv]

Individual	Species	Manipulated	Contact.Latency	Approach.Posture	Persistence	Motor.Diversity
Asali	Dog	No	0.8	Confident	0	0
Banzai	Dog	No	1	Unsure	0	0
Binti	Dog	Yes	0.6	Confident	190.4	5
Bora	Dog	No	1.6	Confident	0	0
Enzi	Dog	No	1.4	Confident	0	0
Hiari	Dog	Yes	0.8	Confident	694	8
Imara	Dog	Yes	2.4	Confident	2.6	3
Layla	Dog	Yes	1	Confident	1.6	0
Maisha	Dog	Yes	0.6	Confident	17.6	5
Meru	Dog	Yes	0.8	Confident	1314.2	9
Nia	Dog	Yes	1.2	Confident	6.8	4
Panya	Dog	Yes	1	Confident	5.4	3
Pepeo	Dog	Yes	0.8	Confident	11.8	2
Sahibu	Dog	Yes	1.8	Confident	2.6	2
Zuri	Dog	No	1.2	Confident	0	0
Amarok	Wolf	Yes	0.2	Confident	1025	7
Aragorn	Wolf	Yes	0.6	Confident	97.4	4
Chitto	Wolf	Yes	0.8	Confident	453.4	6
Geronimo	Wolf	Yes	1	Confident	62.4	6
Kaspar	Wolf	Yes	1	Confident	1045.6	10
Kenai	Wolf	Yes	3.2	Confident	1.2	1
Nanuk	Wolf	Yes	1.6	Confident	0.6	1
Shima	Wolf	Yes	1	Confident	415.2	9
Tala	Wolf	Yes	1	Confident	42.4	6
Una	Wolf	Yes	2.8	Confident	2.8	2
Wamblee	Wolf	Yes	1	Confident	21.8	2
Yukon	Wolf	Yes	1.6	Confident	6.2	3
