# Supplementary material for: Differences in persistence between dogs and wolves in an unsolvable task in the absence of humans
Source: PeerJ. 2018 Nov 27;6:e5944. doi: 10.7717/peerj.5944 (PMC6266929; doi:10.7717/peerj.5944)
Supplement: Supplemental Information 3 — This is an archive of the R scripts (and R Studio workspaces) used for all the analyses in this paper. [file peerj-06-5944-s003.zip › Analysis and R Code/2. GAMLSS Models/1. Persistence and Likelihood/asdf.csv]

Individual	Age	Species	Object	Manipulated	Contact.Latency	Approach.Posture	Persistence	Motor.Diversity
Asali	5.9	Dog	Ball	Yes	0.8	Confident	17.20001	2
Banzai	2.4	Dog	Ball	No	1.4	Unsure	0.00001	0
Binti	5.9	Dog	Ball	Yes	0.8	Confident	3.40001	2
Bora	5	Dog	Ball	Yes	1.2	Unsure	2.40001	1
Enzi	2.3	Dog	Ball	Yes	1	Unsure	12.60001	3
Gombo	2.4	Dog	Ball	No	NA	Confident	0.00001	0
Hiari	2.4	Dog	Ball	Yes	0.6	Confident	160.00001	4
Imara	2.4	Dog	Ball	No	2	Confident	0.00001	0
Layla	5.1	Dog	Ball	Yes	1	Confident	2.80001	1
Maisha	6.6	Dog	Ball	Yes	0.8	Confident	4.00001	3
Meru	5.8	Dog	Ball	Yes	0.6	Confident	349.80001	5
Nia	5	Dog	Ball	Yes	0.8	Confident	11.00001	3
Nuru	4.9	Dog	Ball	Yes	0.6	Confident	16.20001	3
Panya	2.4	Dog	Ball	Yes	1.2	Confident	0.80001	1
Pepeo	2.3	Dog	Ball	Yes	0.8	Confident	5.80001	3
Sahibu	2.4	Dog	Ball	Yes	1.2	Confident	3.80001	1
Zuri	5.1	Dog	Ball	Yes	1	Confident	4.60001	1
Amarok	4.7	Wolf	Ball	Yes	0.8	Confident	1032.60001	8
Aragorn	8.3	Wolf	Ball	Yes	0.4	Unsure	484.00001	10
Chitto	4.3	Wolf	Ball	Yes	1.4	Confident	572.20001	6
Geronimo	7.3	Wolf	Ball	Yes	0.8	Confident	63.00001	6
Kaspar	8.6	Wolf	Ball	Yes	1.2	Confident	783.40001	7
Kenai	6.6	Wolf	Ball	Yes	1.2	Unsure	14.60001	4
Nanuk	7.3	Wolf	Ball	Yes	1.6	Confident	143.60001	7
Shima	8.4	Wolf	Ball	Yes	0.6	Confident	470.00001	7
Tala	4.3	Wolf	Ball	Yes	1.8	Confident	194.00001	6
Wamblee	4.5	Wolf	Ball	Yes	1	Confident	164.60001	6
Yukon	7.3	Wolf	Ball	Yes	2	Confident	94.80001	7
Asali	5.9	Dog	Pipe	No	0.8	Confident	0.00001	0
Banzai	2.4	Dog	Pipe	No	1	Unsure	0.00001	0
Binti	5.9	Dog	Pipe	Yes	0.6	Confident	190.40001	5
Bora	5	Dog	Pipe	No	1.6	Confident	0.00001	0
Enzi	2.3	Dog	Pipe	No	1.4	Confident	0.00001	0
Hiari	2.4	Dog	Pipe	Yes	0.8	Confident	694.00001	8
Imara	2.4	Dog	Pipe	Yes	2.4	Confident	2.60001	3
Layla	5.1	Dog	Pipe	Yes	1	Confident	1.60001	0
Maisha	6.6	Dog	Pipe	Yes	0.6	Confident	17.60001	5
Meru	5.8	Dog	Pipe	Yes	0.8	Confident	1314.20001	9
Nia	5	Dog	Pipe	Yes	1.2	Confident	6.80001	4
Panya	2.4	Dog	Pipe	Yes	1	Confident	5.40001	3
Pepeo	2.3	Dog	Pipe	Yes	0.8	Confident	11.80001	2
Sahibu	2.4	Dog	Pipe	Yes	1.8	Confident	2.60001	2
Zuri	5.1	Dog	Pipe	No	1.2	Confident	0.00001	0
Amarok	4.7	Wolf	Pipe	Yes	0.2	Confident	1025.00001	7
Aragorn	8.3	Wolf	Pipe	Yes	0.6	Confident	97.40001	4
Chitto	4.3	Wolf	Pipe	Yes	0.8	Confident	453.40001	6
Geronimo	7.3	Wolf	Pipe	Yes	1	Confident	62.40001	6
Kaspar	8.6	Wolf	Pipe	Yes	1	Confident	1045.60001	10
Kenai	6.6	Wolf	Pipe	Yes	3.2	Confident	1.20001	1
Nanuk	7.3	Wolf	Pipe	Yes	1.6	Confident	0.60001	1
Shima	8.4	Wolf	Pipe	Yes	1	Confident	415.20001	9
Tala	4.3	Wolf	Pipe	Yes	1	Confident	42.40001	6
Una	4.3	Wolf	Pipe	Yes	2.8	Confident	2.80001	2
Wamblee	4.5	Wolf	Pipe	Yes	1	Confident	21.80001	2
Yukon	7.3	Wolf	Pipe	Yes	1.6	Confident	6.20001	3
