# Supplementary material for: Differences in persistence between dogs and wolves in an unsolvable task in the absence of humans
Source: PeerJ. 2018 Nov 27;6:e5944. doi: 10.7717/peerj.5944 (PMC6266929; doi:10.7717/peerj.5944)
Supplement: Supplemental Information 3 — This is an archive of the R scripts (and R Studio workspaces) used for all the analyses in this paper. [file peerj-06-5944-s003.zip › Analysis and R Code/2. GAMLSS Models/1. Persistence and Likelihood/Manipulation Likelihood.R]

#Turns out that trying to run a Fisher test without a perfect 2x2 grid causes R to crap out.
#A work around is manually aggregating the data and making a 2x2

#Column 1 = Default Headers, Column 2 = Dogs, Column 3 = Wolves
#Row 1 = Default Headers, Row 2 = Manipulated, Row 3 = Did not manipulate

manipulation.likelihood <- matrix(c(24,8,23,0), ncol=2)

fisher.test(manipulation.likelihood)
