# Supplementary material for: Differences in persistence between dogs and wolves in an unsolvable task in the absence of humans
Source: PeerJ. 2018 Nov 27;6:e5944. doi: 10.7717/peerj.5944 (PMC6266929; doi:10.7717/peerj.5944)
Supplement: Supplemental Information 3 — This is an archive of the R scripts (and R Studio workspaces) used for all the analyses in this paper. [file peerj-06-5944-s003.zip › Analysis and R Code/2. GAMLSS Models/2. Contact Latency/Dogs/dogs.csv]

Individual	Age	Object	Manipulated	Contact.Latency	Approach.Posture	Persistence	Motor.Diversity
Asali	5.9	Ball	Yes	0.8	Confident	17.2	2
Banzai	2.4	Ball	No	1.4	Unsure	0	0
Binti	5.9	Ball	Yes	0.8	Confident	3.4	2
Bora	5	Ball	Yes	1.2	Unsure	2.4	1
Enzi	2.3	Ball	Yes	1	Unsure	12.6	3
Gombo	2.4	Ball	No	NA	Confident	0	0
Hiari	2.4	Ball	Yes	0.6	Confident	160	4
Imara	2.4	Ball	No	2	Confident	0	0
Layla	5.1	Ball	Yes	1	Confident	2.8	1
Maisha	6.6	Ball	Yes	0.8	Confident	4	3
Meru	5.8	Ball	Yes	0.6	Confident	349.8	5
Nia	5	Ball	Yes	0.8	Confident	11	3
Nuru	4.9	Ball	Yes	0.6	Confident	16.2	3
Panya	2.4	Ball	Yes	1.2	Confident	0.8	1
Pepeo	2.3	Ball	Yes	0.8	Confident	5.8	3
Sahibu	2.4	Ball	Yes	1.2	Confident	3.8	1
Zuri	5.1	Ball	Yes	1	Confident	4.6	1
Asali	5.9	Pipe	No	0.8	Confident	0	0
Banzai	2.4	Pipe	No	1	Unsure	0	0
Binti	5.9	Pipe	Yes	0.6	Confident	190.4	5
Bora	5	Pipe	No	1.6	Confident	0	0
Enzi	2.3	Pipe	No	1.4	Confident	0	0
Hiari	2.4	Pipe	Yes	0.8	Confident	694	8
Imara	2.4	Pipe	Yes	2.4	Confident	2.6	3
Layla	5.1	Pipe	Yes	1	Confident	1.6	0
Maisha	6.6	Pipe	Yes	0.6	Confident	17.6	5
Meru	5.8	Pipe	Yes	0.8	Confident	1314.2	9
Nia	5	Pipe	Yes	1.2	Confident	6.8	4
Panya	2.4	Pipe	Yes	1	Confident	5.4	3
Pepeo	2.3	Pipe	Yes	0.8	Confident	11.8	2
Sahibu	2.4	Pipe	Yes	1.8	Confident	2.6	2
Zuri	5.1	Pipe	No	1.2	Confident	0	0
