# Supplementary material for: Differences in persistence between dogs and wolves in an unsolvable task in the absence of humans
Source: PeerJ. 2018 Nov 27;6:e5944. doi: 10.7717/peerj.5944 (PMC6266929; doi:10.7717/peerj.5944)
Supplement: Supplemental Information 3 — This is an archive of the R scripts (and R Studio workspaces) used for all the analyses in this paper. [file peerj-06-5944-s003.zip › Analysis and R Code/2. GAMLSS Models/2. Contact Latency/Wolves/wolves.csv]

Individual	Age	Object	Manipulated	Contact.Latency	Approach.Posture	Persistence	Motor.Diversity
Amarok	4.7	Ball	Yes	0.8	Confident	1032.6	8
Aragorn	8.3	Ball	Yes	0.4	Unsure	484	10
Chitto	4.3	Ball	Yes	1.4	Confident	572.2	6
Geronimo	7.3	Ball	Yes	0.8	Confident	63	6
Kaspar	8.6	Ball	Yes	1.2	Confident	783.4	7
Kenai	6.6	Ball	Yes	1.2	Unsure	14.6	4
Nanuk	7.3	Ball	Yes	1.6	Confident	143.6	7
Shima	8.4	Ball	Yes	0.6	Confident	470	7
Tala	4.3	Ball	Yes	1.8	Confident	194	6
Wamblee	4.5	Ball	Yes	1	Confident	164.6	6
Yukon	7.3	Ball	Yes	2	Confident	94.8	7
Amarok	4.7	Pipe	Yes	0.2	Confident	1025	7
Aragorn	8.3	Pipe	Yes	0.6	Confident	97.4	4
Chitto	4.3	Pipe	Yes	0.8	Confident	453.4	6
Geronimo	7.3	Pipe	Yes	1	Confident	62.4	6
Kaspar	8.6	Pipe	Yes	1	Confident	1045.6	10
Kenai	6.6	Pipe	Yes	3.2	Confident	1.2	1
Nanuk	7.3	Pipe	Yes	1.6	Confident	0.6	1
Shima	8.4	Pipe	Yes	1	Confident	415.2	9
Tala	4.3	Pipe	Yes	1	Confident	42.4	6
Una	4.3	Pipe	Yes	2.8	Confident	2.8	2
Wamblee	4.5	Pipe	Yes	1	Confident	21.8	2
Yukon	7.3	Pipe	Yes	1.6	Confident	6.2	3
