# Supplementary material for: Differences in persistence between dogs and wolves in an unsolvable task in the absence of humans
Source: PeerJ. 2018 Nov 27;6:e5944. doi: 10.7717/peerj.5944 (PMC6266929; doi:10.7717/peerj.5944)
Supplement: Supplemental Information 3 — This is an archive of the R scripts (and R Studio workspaces) used for all the analyses in this paper. [file peerj-06-5944-s003.zip › Analysis and R Code/2. GAMLSS Models/4. Consistency/Consistency Scores for SPSS Plot.csv]

Individual	Species	Aspect	Consistency Score
Amarok	Wolf	Persistence	0.3633
Aragorn	Wolf	Persistence	0.0879
Asali	Dog	Persistence	0.9845
Banzai	Dog	Persistence	0.9999
Binti	Dog	Persistence	0.947
Bora	Dog	Persistence	0.9974
Chitto	Wolf	Persistence	0.9112
Enzi	Dog	Persistence	0.9904
Geronimo	Wolf	Persistence	0.9983
Hiari	Dog	Persistence	0.5498
Imara	Dog	Persistence	0.9975
Kaspar	Wolf	Persistence	0.7679
Kenai	Wolf	Persistence	0.9847
Layla	Dog	Persistence	0.9977
Maisha	Dog	Persistence	0.9908
Meru	Dog	Persistence	0.4365
Nanuk	Wolf	Persistence	0.8554
Nia	Dog	Persistence	0.9963
Panya	Dog	Persistence	0.9979
Pepeo	Dog	Persistence	0.9908
Sahibu	Dog	Persistence	0.9989
Shima	Wolf	Persistence	0.9425
Tala	Wolf	Persistence	0.8559
Una	Wolf	Persistence	0.9971
Wamblee	Wolf	Persistence	0.8663
Yukon	Wolf	Persistence	0.9234
Zuri	Dog	Persistence	0.9951
Amarok	Wolf	Contact Latency	0.75
Aragorn	Wolf	Contact Latency	0.8667
Asali	Dog	Contact Latency	0.95
Banzai	Dog	Contact Latency	0.6417
Binti	Dog	Contact Latency	0.8833
Bora	Dog	Contact Latency	0.9667
Chitto	Wolf	Contact Latency	0.575
Enzi	Dog	Contact Latency	0.975
Geronimo	Wolf	Contact Latency	0.9833
Hiari	Dog	Contact Latency	0.925
Imara	Dog	Contact Latency	0.7333
Kaspar	Wolf	Contact Latency	0.7667
Kenai	Wolf	Contact Latency	0.5
Layla	Dog	Contact Latency	0.8917
Maisha	Dog	Contact Latency	0.8833
Meru	Dog	Contact Latency	0.925
Nanuk	Wolf	Contact Latency	0.7167
Nia	Dog	Contact Latency	0.9167
Panya	Dog	Contact Latency	0.7667
Pepeo	Dog	Contact Latency	0.95
Sahibu	Dog	Contact Latency	0.9667
Shima	Wolf	Contact Latency	0.8583
Tala	Wolf	Contact Latency	0.3917
Una	Wolf	Contact Latency	NA
Wamblee	Wolf	Contact Latency	0.8917
Yukon	Wolf	Contact Latency	0.4667
Zuri	Dog	Contact Latency	0.9583
