# Supplementary material for: Differences in persistence between dogs and wolves in an unsolvable task in the absence of humans
Source: PeerJ. 2018 Nov 27;6:e5944. doi: 10.7717/peerj.5944 (PMC6266929; doi:10.7717/peerj.5944)
Supplement: Supplemental Information 3 — This is an archive of the R scripts (and R Studio workspaces) used for all the analyses in this paper. [file peerj-06-5944-s003.zip › Analysis and R Code/2. GAMLSS Models/4. Consistency/consistency.csv]

Individual	Species	persistence	latency
Amarok	Wolf	0.3633	0.75
Aragorn	Wolf	0.0879	0.8667
Asali	Dog	0.9845	0.95
Banzai	Dog	0.9999	0.6417
Binti	Dog	0.947	0.8833
Bora	Dog	0.9974	0.9667
Chitto	Wolf	0.9112	0.575
Enzi	Dog	0.9904	0.975
Geronimo	Wolf	0.9983	0.9833
Hiari	Dog	0.5498	0.925
Imara	Dog	0.9975	0.7333
Kaspar	Wolf	0.7679	0.7667
Kenai	Wolf	0.9847	0.5
Layla	Dog	0.9977	0.8917
Maisha	Dog	0.9908	0.8833
Meru	Dog	0.4365	0.925
Nanuk	Wolf	0.8554	0.7167
Nia	Dog	0.9963	0.9167
Panya	Dog	0.9979	0.7667
Pepeo	Dog	0.9908	0.95
Sahibu	Dog	0.9989	0.9667
Shima	Wolf	0.9425	0.8583
Tala	Wolf	0.8559	0.3917
Una	Wolf	0.9971	NA
Wamblee	Wolf	0.8663	0.8917
Yukon	Wolf	0.9234	0.4667
Zuri	Dog	0.9951	0.9583
