# Supplementary material for: Differences in persistence between dogs and wolves in an unsolvable task in the absence of humans
Source: PeerJ. 2018 Nov 27;6:e5944. doi: 10.7717/peerj.5944 (PMC6266929; doi:10.7717/peerj.5944)
Supplement: Supplemental Information 3 — This is an archive of the R scripts (and R Studio workspaces) used for all the analyses in this paper. [file peerj-06-5944-s003.zip › Analysis and R Code/ReadMe.txt]

This folder is organised in the order in which the analysis appears in the manuscript.

I have used R Studio for these analyses. The saved workspaces and R Scripts are all included in the relevant folders.

Each folder has a copy of the dataset. Instead of using the "filter" function, I have manually split the dataset (this is mainly to avoid more clutter than there already is)

I have heavily annotated my initial R scripts and tried to break down and explain each step.
However, I haven't annotated ALL scripts with as much detail.
Hence, I recommend going through these analyses in order (refer to the folder numbers).
